# Supplementary material for: Covert spatial selection in primate basal ganglia
Source: PLoS Biol. 2018 Oct 26;16(10):e2005930. doi: 10.1371/journal.pbio.2005930 (PMC6221351; doi:10.1371/journal.pbio.2005930)
Supplement: S1 Data — (XLSX) [file pbio.2005930.s006.xlsx]

## Sheet: Fig1B
# sessions	Animal	Hits contra	FA contra	Hits Ipsi	FA ipsi
1	Monkey R	0.475	0.0294118	0.6	0.0740741
2	Monkey R	0.75	0.0125	0.392857	0.166667
3	Monkey R	0.233333	0	0.607143	0
4	Monkey R	0.697248	0.0263158	0.727273	0.0487805
5	Monkey R	0.78481	0.0701754	0.8	0.0923077
6	Monkey R	0.433735	0.0461538	0.342593	0.0649351
7	Monkey R	0.283784	0.0689655	0.542857	0
8	Monkey R	0.785714	0.0491803	0.897059	0
9	Monkey R	0.604396	0.117647	0.617978	0.0588235
10	Monkey R	0.449438	0.238806	0.759259	0.0909091
11	Monkey R	0.414894	0.205882	0.658333	0.011236
12	Monkey R	0.767857	0.0666667	0.716216	0.0833333
13	Monkey R	0.857143	0.0526316	0.527778	0.464286
14	Monkey R	0.694215	0.0804598	0.574468	0.311321
15	Monkey R	0.590164	0.146341	0.741935	0.1
16	Monkey R	0.653846	0.184211	0.844444	0.134328
17	Monkey R	0.580247	0.326531	0.305085	0.25
18	Monkey R	0.433962	0.0714286	0.809524	0
19	Monkey R	0.684211	0	0.461538	0.0526316
20	Monkey R	0.579545	0.047619	0.472527	0.0140845
21	Monkey R	0.603448	0	0.689655	0.0222222
22	Monkey R	0.401869	0.0540541	0.384615	0.0819672
23	Monkey R	0.530612	0.131579	0.586207	0.142857
24	Monkey R	0.642857	0	0.678571	0.030303
25	Monkey R	0.712121	0.210526	0.71875	0.05
26	Monkey R	0.651515	0.181818	0.82	0
27	Monkey R	0.75	0.0731707	0.854167	0
28	Monkey R	0.774194	0.0392157	0.863636	0
29	Monkey R	0.878049	0.0634921	0.907895	0.0188679
30	Monkey R	0.527273	0.0227273	0.432836	0.0188679
31	Monkey R	0.728571	0.04	0.763636	0.0263158
32	Monkey R	0.337838	0.0625	0.346154	0.142857
33	Monkey R	0.583333	0.0384615	0.402778	0.0851064
34	Monkey R	0.771084	0.0322581	0.634615	0.103896
35	Monkey R	0.819048	0.0897436	0.804598	0
36	Monkey R	0.738636	0	0.641304	0.0447761
37	Monkey R	0.723684	0.0425532	0.22	0.317073
38	Monkey R	0.770992	0.0434783	0.713115	0.0864198
39	Monkey R	0.446429	0.0465116	0.291667	0.257143
40	Monkey R	0.606897	0.0408163	0.766667	0.047619
41	Monkey R	0.59322	0.0789474	0.235294	0.173913
42	Monkey R	0.597015	0.0208333	0.62	0
43	Monkey R	0.527273	0.0277778	0.367347	0
44	Monkey R	0.473684	0.0181818	0.65625	0.0422535
45	Monkey R	0.590361	0.0517241	0.802198	0.047619
46	Monkey R	0.606061	0.0253165	0.740741	0.0625
47	Monkey R	0.419355	0	0.777778	0
48	Monkey R	0.678571	0.05	0.777778	0.0625
49	Monkey R	0.43038	0.0181818	0.638889	0.0727273
50	Monkey R	0.666667	0.00970874	0.704545	0.0107527
51	Monkey R	0.75	0	0.612903	0.0526316
52	Monkey R	0.746835	0.0535714	0.71831	0.04
53	Monkey R	0.453901	0.039604	0.733333	0.0377358
54	Monkey R	0.69697	0.0616438	0.571429	0.1
55	Monkey R	0.771605	0.03125	0.795181	0.00909091
56	Monkey R	0.757576	0.028169	0.717949	0
57	Monkey R	0.753086	0.0322581	0.551282	0.125
58	Monkey R	0.717949	0.0240964	0.552941	0
59	Monkey R	0.516667	0	0.381818	0.0243902
60	Monkey R	0.564356	0.0365854	0.709302	0.0169492
61	Monkey R	0.702899	0.02	0.741667	0.0416667
62	Monkey R	0.833333	0.015625	0.520548	0.113208
63	Monkey R	0.65942	0.0366972	0.715328	0.0103093
64	Monkey R	0.568182	0	0.622642	0.0344828
65	Monkey R	0.597403	0.12963	0.344828	0.0697674
66	Monkey R	0.48	0.0526316	0.653846	0.142857
67	Monkey R	0.576923	0.0277778	0.64	0
68	Monkey R	0.596154	0.025	0.541667	0
69	Monkey R	0.594203	0.166667	0.552239	0.27451
70	Monkey R	0.48	0.027027	0.842105	0
71	Monkey R	0.623529	0	0.685714	0
72	Monkey R	0.678571	0.0327869	0.558824	0.101449
73	Monkey R	0.324675	0.0192308	0.309859	0.04
74	Monkey R	0.571429	0	0.734694	0.0689655
75	Monkey R	0.567568	0.0322581	0.565217	0
76	Monkey R	0.603774	0.026087	0.707792	0.043956
77	Monkey R	0.737931	0.0505051	0.695364	0.0277778
78	Monkey R	0.686747	0.046875	0.82716	0
79	Monkey R	0.460526	0.0169492	0.471014	0.0204082
80	Monkey R	0.78	0.0491803	0.766355	0.0428571
81	Monkey R	0.47541	0	0.227273	0.166667
82	Monkey R	0.781818	0.0555556	0.725926	0.0107527
83	Monkey R	0.577922	0.0948276	0.716535	0.0645161
84	Monkey R	0.652778	0.04	0.615385	0.0540541
85	Monkey R	0.626667	0	0.505618	0.0147059
86	Monkey R	0.457143	0.0126582	0.717647	0.0175439
87	Monkey R	0.559322	0.0441176	0.52071	0.0708661
88	Monkey R	0.727273	0	0.679487	0.0408163
89	Monkey R	0.731544	0.0275229	0.496	0.118812
90	Monkey R	0.566667	0.047619	0.517857	0.0487805
91	Monkey R	0.585526	0.0344828	0.588235	0.0515464
92	Monkey R	0.7375	0.0175439	0.75641	0.0754717
93	Monkey R	0.773585	0.0416667	0.714286	0.0470588
94	Monkey R	0.597015	0.00714286	0.387879	0.00793651
95	Monkey R	0.79085	0.0104167	0.674797	0.0114943
96	Monkey R	0.628049	0.0169492	0.797546	0.0504202
97	Monkey R	0.691781	0.026087	0.663934	0.0333333
98	Monkey R	0.6875	0.0862069	0.534247	0.0196078
99	Monkey R	0.518293	0.0252101	0.503704	0.0808081
100	Monkey R	0.689655	0.0560748	0.790323	0.0135135
101	Monkey R	0.766082	0.00763359	0.736434	0.040404
102	Monkey R	0.68323	0.036036	0.757353	0.038835
103	Monkey R	0.666667	0.0363636	0.53125	0
104	Monkey R	0.754717	0	0.591837	0
105	Monkey R	0.42	0	0.44186	0
106	Monkey P	0.475	0.0294118	0.6	0.0740741
107	Monkey P	0.75	0.0125	0.392857	0.166667
108	Monkey P	0.233333	0	0.607143	0
109	Monkey P	0.697248	0.0263158	0.727273	0.0487805
110	Monkey P	0.78481	0.0701754	0.8	0.0923077
111	Monkey P	0.433735	0.0461538	0.342593	0.0649351
112	Monkey P	0.283784	0.0689655	0.542857	0
113	Monkey P	0.785714	0.0491803	0.897059	0
114	Monkey P	0.604396	0.117647	0.617978	0.0588235
115	Monkey P	0.449438	0.238806	0.759259	0.0909091
116	Monkey P	0.414894	0.205882	0.658333	0.011236
117	Monkey P	0.767857	0.0666667	0.716216	0.0833333
118	Monkey P	0.857143	0.0526316	0.527778	0.464286
119	Monkey P	0.694215	0.0804598	0.574468	0.311321
120	Monkey P	0.590164	0.146341	0.741935	0.1
121	Monkey P	0.653846	0.184211	0.844444	0.134328
122	Monkey P	0.580247	0.326531	0.305085	0.25
123	Monkey P	0.433962	0.0714286	0.809524	0
124	Monkey P	0.684211	0	0.461538	0.0526316
125	Monkey P	0.579545	0.047619	0.472527	0.0140845
126	Monkey P	0.603448	0	0.689655	0.0222222
127	Monkey P	0.401869	0.0540541	0.384615	0.0819672
128	Monkey P	0.530612	0.131579	0.586207	0.142857
129	Monkey P	0.642857	0	0.678571	0.030303
130	Monkey P	0.712121	0.210526	0.71875	0.05
131	Monkey P	0.651515	0.181818	0.82	0
132	Monkey P	0.75	0.0731707	0.854167	0
133	Monkey P	0.774194	0.0392157	0.863636	0
134	Monkey P	0.878049	0.0634921	0.907895	0.0188679
135	Monkey P	0.527273	0.0227273	0.432836	0.0188679
136	Monkey P	0.728571	0.04	0.763636	0.0263158
137	Monkey P	0.337838	0.0625	0.346154	0.142857
138	Monkey P	0.583333	0.0384615	0.402778	0.0851064
139	Monkey P	0.771084	0.0322581	0.634615	0.103896
140	Monkey P	0.819048	0.0897436	0.804598	0
141	Monkey P	0.738636	0	0.641304	0.0447761
142	Monkey P	0.723684	0.0425532	0.22	0.317073
143	Monkey P	0.770992	0.0434783	0.713115	0.0864198
144	Monkey P	0.446429	0.0465116	0.291667	0.257143
145	Monkey P	0.606897	0.0408163	0.766667	0.047619
146	Monkey P	0.59322	0.0789474	0.235294	0.173913
147	Monkey P	0.597015	0.0208333	0.62	0
148	Monkey P	0.527273	0.0277778	0.367347	0
149	Monkey P	0.473684	0.0181818	0.65625	0.0422535
150	Monkey P	0.590361	0.0517241	0.802198	0.047619
151	Monkey P	0.606061	0.0253165	0.740741	0.0625
152	Monkey P	0.419355	0	0.777778	0
153	Monkey P	0.678571	0.05	0.777778	0.0625
154	Monkey P	0.43038	0.0181818	0.638889	0.0727273
155	Monkey P	0.666667	0.00970874	0.704545	0.0107527
156	Monkey P	0.75	0	0.612903	0.0526316
157	Monkey P	0.746835	0.0535714	0.71831	0.04
158	Monkey P	0.453901	0.039604	0.733333	0.0377358
159	Monkey P	0.69697	0.0616438	0.571429	0.1
160	Monkey P	0.771605	0.03125	0.795181	0.00909091
161	Monkey P	0.757576	0.028169	0.717949	0
162	Monkey P	0.753086	0.0322581	0.551282	0.125
163	Monkey P	0.717949	0.0240964	0.552941	0
164	Monkey P	0.516667	0	0.381818	0.0243902
165	Monkey P	0.564356	0.0365854	0.709302	0.0169492

## Sheet: Fig1C
Animal	AP	Distance from ML
Monkey R	-3	4.92002
Monkey R	4	3.14194
Monkey R	4	3.14194
Monkey R	6	4.38766
Monkey R	2	3.37137
Monkey R	5	5.77147
Monkey R	5	5.77147
Monkey R	6	8.06577
Monkey R	2	5.91125
Monkey R	2	2.56836
Monkey R	2	2.56836
Monkey R	2	1.99478
Monkey R	0	4.53466
Monkey R	0	4.53466
Monkey R	6	4.89496
Monkey R	6	4.89496
Monkey R	-1	4.34645
Monkey R	-5	7.36133
Monkey R	-1	4.70674
Monkey R	1	2.83008
Monkey R	7	5.64061
Monkey R	7	5.41117
Monkey R	0	2.22995
Monkey R	0	2.22995
Monkey R	1	4.99353
Monkey R	-1	5.96861
Monkey R	-1	5.62446
Monkey R	-2	5.73918
Monkey R	-5	4.87881
Monkey R	4	5.55096
Monkey R	4	5.55096
Monkey R	4	5.43624
Monkey R	0	4.23173
Monkey R	2	5.28031
Monkey R	3	3.02722
Monkey R	3	3.02722
Monkey R	3	4.0758
Monkey R	3	4.0758
Monkey R	-2	5.62446
Monkey R	-2	5.50974
Monkey R	0	5.06703
Monkey R	0	5.18174
Monkey R	0	1.66678
Monkey R	0	1.66678
Monkey R	-1	4.14931
Monkey R	-1	4.14931
Monkey R	0	4.0758
Monkey R	0	4.47731
Monkey R	0	4.47731
Monkey R	0	5.35382
Monkey R	0	5.35382
Monkey R	2	6.44361
Monkey R	5	7.54955
Monkey R	5	6.8039
Monkey R	0	5.41117
Monkey R	0	5.41117
Monkey R	3	2.33893
Monkey R	3	2.33893
Monkey R	0	4.72288
Monkey R	6	5.00967
Monkey R	6	4.14931
Monkey R	6	4.14931
Monkey R	0	5.00967
Monkey R	0	4.01845
Monkey R	3	2.79779
Monkey R	0	4.64938
Monkey R	0	4.64938
Monkey R	0	4.41995
Monkey R	0	4.41995
Monkey R	0	5.46853
Monkey R	3	2.85515
Monkey R	3	2.85515
Monkey R	3	4.82145
Monkey R	1	4.41995
Monkey R	0	4.26402
Monkey R	0	4.89496
Monkey R	0	4.89496
Monkey R	1	5.1656
Monkey R	0	4.89496
Monkey R	3	4.59202
Monkey R	3	3.84637
Monkey R	0	3.33015
Monkey R	0	3.33015
Monkey R	0	4.72288
Monkey R	0	4.55081
Monkey R	2	4.36259
Monkey R	2	4.36259
Monkey R	0	4.66553
Monkey R	2	3.10072
Monkey R	0	2.9448
Monkey R	4	4.82145
Monkey R	4	4.82145
Monkey R	4	3.44487
Monkey R	4	3.44487
Monkey R	3	4.19052
Monkey R	3	3.61694
Monkey R	3	4.95231
Monkey R	3	4.95231
Monkey R	4	5.12439
Monkey R	0	4.09195
Monkey R	2	4.46116
Monkey R	2	4.46116
Monkey R	2	5.12439
Monkey R	1	5.18174
Monkey R	3	3.38751
Monkey R	3	3.38751
Monkey R	0	5.71411
Monkey R	0	5.71411
Monkey R	0	5.71411
Monkey R	3	3.04337
Monkey R	3	3.04337
Monkey R	0	3.17423
Monkey R	0	3.17423
Monkey R	0	5.59939
Monkey R	3	4.01845
Monkey R	3	4.01845
Monkey R	3	5.2391
Monkey P	0	4.79277
Monkey P	1	5.07276
Monkey P	-1	5.42371
Monkey P	-1	5.36061
Monkey P	-1	5.36061
Monkey P	0	4.1629
Monkey P	1	5.07276
Monkey P	-1	4.49558
Monkey P	0	3.3036
Monkey P	0	3.3036
Monkey P	0	2.42029
Monkey P	0	2.42029
Monkey P	0	3.7051
Monkey P	3	3.22904
Monkey P	4	5.21828
Monkey P	4	3.98403
Monkey P	4	2.3264
Monkey P	3	4.64938
Monkey P	4	5.25737
Monkey P	-2	3.15447
Monkey P	-2	3.15447
Monkey P	0	3.41258
Monkey P	0	3.41258
Monkey P	2	3.12473
Monkey P	4	3.95641
Monkey P	3	2.036
Monkey P	3	3.90479
Monkey P	3	5.27458
Monkey P	0	3.87611
Monkey P	1	2.25863
Monkey P	1	0.257909
Monkey P	3	3.51984
Monkey P	4	3.54344
Monkey P	4	2.06361
Monkey P	4	4.11702
Monkey P	4	3.54344
Monkey P	4	3.54344
Monkey P	5	2.85515
Monkey P	3	3.73166
Monkey P	4	3.24051
Monkey P	4	1.63449
Monkey P	4	3.14194
Monkey P	4	4.0023

## Sheet: Fig2C
Period	AMI	color code	Significance
Pre-cue	-0.235945	gray	Other Cell
Pre-cue	0.183025	gray	Other Cell
Pre-cue	0.0983846	gray	Other Cell
Pre-cue	0.149062	gray	Other Cell
Pre-cue	-0.0352923	gray	Other Cell
Pre-cue	0.253127	gray	Other Cell
Pre-cue	0.201696	gray	Other Cell
Pre-cue	0.200652	gray	Other Cell
Pre-cue	0.164104	gray	Other Cell
Pre-cue	0.0201079	gray	Other Cell
Pre-cue	0.76129	gray	Other Cell
Pre-cue	-0.0852713	gray	Other Cell
Pre-cue	-0.0958449	gray	Other Cell
Pre-cue	-1	gray	Other Cell
Pre-cue	-0.237324	gray	Other Cell
Pre-cue	0.626719	gray	Other Cell
Pre-cue	0.751712	gray	Other Cell
Pre-cue	0.0756383	gray	Other Cell
Pre-cue	0.154663	gray	Other Cell
Pre-cue	0.415326	gray	Other Cell
Pre-cue	0.32899	gray	Other Cell
Pre-cue	-0.245602	gray	Other Cell
Pre-cue	0.264574	gray	Other Cell
Pre-cue	-0.418564	gray	Other Cell
Pre-cue	0.164786	gray	Other Cell
Pre-cue	0.225541	gray	Other Cell
Pre-cue	-0.0199081	gray	Other Cell
Pre-cue	-0.367442	gray	Other Cell
Pre-cue	-0.00386698	gray	Other Cell
Pre-cue	0.37859	gray	Other Cell
Pre-cue	-0.0460526	gray	Other Cell
Pre-cue	0.0773155	gray	Other Cell
Pre-cue	-0.0137165	gray	Other Cell
Pre-cue	-0.273041	gray	Other Cell
Pre-cue	-0.030837	gray	Other Cell
Pre-cue	-0.176471	gray	Other Cell
Pre-cue	-0.365209	gray	Other Cell
Pre-cue	-0.123914	gray	Other Cell
Pre-cue	-0.0611082	gray	Other Cell
Pre-cue	-0.122952	gray	Other Cell
Pre-cue	0.352556	gray	Other Cell
Pre-cue	-0.00490196	gray	Other Cell
Pre-cue	0.0276936	gray	Other Cell
Pre-cue	-0.0888837	gray	Other Cell
Pre-cue	0.00265252	gray	Other Cell
Pre-cue	-0.00349504	gray	Other Cell
Pre-cue	-0.0909091	gray	Other Cell
Pre-cue	0.351724	gray	Other Cell
Pre-cue	-0.232029	gray	Other Cell
Pre-cue	0.040072	gray	Other Cell
Pre-cue	-0.16327	gray	Other Cell
Pre-cue	-0.010101	gray	Other Cell
Pre-cue	-0.283698	gray	Other Cell
Pre-cue	0.15072	gray	Other Cell
Pre-cue	-0.0517928	gray	Other Cell
Pre-cue	-0.255555	gray	Other Cell
Pre-cue	0.0872078	gray	Other Cell
Pre-cue	-0.461332	gray	Other Cell
Pre-cue	0.160803	gray	Other Cell
Pre-cue	-0.447699	gray	Other Cell
Pre-cue	-0.157438	gray	Other Cell
Pre-cue	0.0229362	gray	Other Cell
Pre-cue	-0.160639	gray	Other Cell
Pre-cue	-0.229971	gray	Other Cell
Pre-cue	0.0151826	gray	Other Cell
Pre-cue	0.286174	gray	Other Cell
Pre-cue	-0.119907	gray	Other Cell
Pre-cue	-0.076716	gray	Other Cell
Pre-cue	0.0418605	gray	Other Cell
Pre-cue	0.806157	gray	Other Cell
Pre-cue	0.00163934	gray	Other Cell
Pre-cue	-0.276573	gray	Other Cell
Pre-cue	-0.155982	gray	Other Cell
Pre-cue	-0.0839695	gray	Other Cell
Pre-cue	-0.132743	gray	Other Cell
Pre-cue	-0.170162	gray	Other Cell
Pre-cue	0.204247	gray	Other Cell
Pre-cue	0.505882	gray	Other Cell
Pre-cue	-0.18525	gray	Other Cell
Pre-cue	0.240376	gray	Other Cell
Pre-cue	-0.0519834	gray	Other Cell
Pre-cue	0.0434667	gray	Other Cell
Pre-cue	-0.0764479	gray	Other Cell
Pre-cue	-0.319804	gray	Other Cell
Pre-cue	0.345912	gray	Other Cell
Pre-cue	-0.421635	gray	Other Cell
Pre-cue	0.0640946	gray	Other Cell
Pre-cue	0.00921187	gray	Other Cell
Pre-cue	-0.222591	gray	Other Cell
Pre-cue	0.0265726	gray	Other Cell
Pre-cue	-0.171238	gray	Other Cell
Pre-cue	0.162088	gray	Other Cell
Pre-cue	-0.0190351	gray	Other Cell
Pre-cue	0.363315	gray	Other Cell
Pre-cue	-0.0367144	gray	Other Cell
Pre-cue	-0.0851064	gray	Other Cell
Pre-cue	0.0220049	gray	Other Cell
Pre-cue	0.162437	gray	Other Cell
Pre-cue	0.184544	gray	Other Cell
Pre-cue	-0.00664877	gray	Other Cell
Pre-cue	0.0863076	gray	Other Cell
Pre-cue	-0.00521179	gray	Other Cell
Pre-cue	-0.0695509	gray	Other Cell
Pre-cue	0.187584	gray	Other Cell
Pre-cue	0.0333013	gray	Other Cell
Pre-cue	0.334168	gray	Other Cell
Pre-cue	0.101709	gray	Other Cell
Pre-cue	0.260662	gray	Other Cell
Pre-cue	7.76337e-05	gray	Other Cell
Pre-cue	0.0800478	gray	Other Cell
Pre-cue	-0.151888	gray	Other Cell
Pre-cue	0.104803	gray	Other Cell
Pre-cue	-0.120817	gray	Other Cell
Pre-cue	0.0482514	gray	Other Cell
Pre-cue	0.177283	gray	Other Cell
Pre-cue	-0.330496	gray	Other Cell
Pre-cue	-0.461843	gray	Other Cell
Pre-cue	0.0996785	gray	Other Cell
Pre-cue	-0.228621	gray	Other Cell
Pre-cue	0.00845378	gray	Other Cell
Pre-cue	-0.037037	gray	Other Cell
Pre-cue	-0.0340316	gray	Other Cell
Pre-cue	0.0202925	gray	Other Cell
Pre-cue	0.0471389	gray	Other Cell
Pre-cue	0.355419	gray	Other Cell
Pre-cue	0.0378414	gray	Other Cell
Pre-cue	-0.127443	gray	Other Cell
Pre-cue	-0.190601	gray	Other Cell
Pre-cue	0.196984	gray	Other Cell
Pre-cue	0.223529	gray	Other Cell
Pre-cue	0.121951	gray	Other Cell
Pre-cue	-0.101796	gray	Other Cell
Pre-cue	-0.17134	gray	Other Cell
Pre-cue	0.0919805	gray	Other Cell
Pre-cue	-0.111111	gray	Other Cell
Pre-cue	0.161529	gray	Other Cell
Pre-cue	0.114094	gray	Other Cell
Pre-cue	-0.00903614	gray	Other Cell
Pre-cue	-0.466205	gray	Other Cell
Pre-cue	1	gray	Other Cell
Pre-cue	-0.00775194	gray	Other Cell
Pre-cue	-0.0122358	gray	Other Cell
Pre-cue	-0.121475	gray	Other Cell
Pre-cue	0.216513	gray	Other Cell
Pre-cue	-0.0621848	gray	Other Cell
Pre-cue	0.0246065	gray	Other Cell
Pre-cue	0.00280112	gray	Other Cell
Pre-cue	-0.165912	gray	Other Cell
Pre-cue	0.0797687	gray	Other Cell
Pre-cue	-0.103121	gray	Other Cell
Pre-cue	-0.0242767	gray	Other Cell
Pre-cue	-0.0443849	gray	Other Cell
Pre-cue	-0.281033	gray	Other Cell
Pre-cue	0.250746	gray	Other Cell
Pre-cue	-0.0195853	gray	Other Cell
Pre-cue	0.0416837	gray	Other Cell
Pre-cue	-0.0281987	gray	Other Cell
Pre-cue	-0.0134627	gray	Other Cell
Pre-cue	-0.182421	gray	Other Cell
Pre-cue	0.175843	gray	Other Cell
Pre-cue	-0.111338	gray	Other Cell
Pre-cue	-0.0559708	gray	Other Cell
Pre-cue	-0.137146	gray	Other Cell
Pre-cue	0.165414	gray	Other Cell
Pre-cue	0.113015	gray	Other Cell
Pre-cue	-0.136493	gray	Other Cell
Pre-cue	-0.0159187	gray	Other Cell
Pre-cue	0.0420363	gray	Other Cell
Pre-cue	-0.124211	gray	Other Cell
Pre-cue	-0.0672407	gray	Other Cell
Pre-cue	0.263001	gray	Other Cell
Pre-cue	0.15508	gray	Other Cell
Pre-cue	0.0137971	gray	Other Cell
Pre-cue	-0.0953084	gray	Other Cell
Pre-cue	0.0813008	gray	Other Cell
Pre-cue	0.125674	gray	Other Cell
Pre-cue	0.168467	gray	Other Cell
Pre-cue	-0.251316	gray	Other Cell
Pre-cue	0.126828	gray	Other Cell
Pre-cue	0.311234	white	Category
Pre-cue	0.154815	white	Category
Pre-cue	0.0865026	white	Category
Pre-cue	0.123315	white	Category
Pre-cue	0.00621118	white	Category
Pre-cue	0.0285557	white	Category
Pre-cue	-0.0841751	white	Category
Pre-cue	-0.167409	white	Category
Pre-cue	0.213445	white	Category
Pre-cue	0.194232	white	Category
Pre-cue	0.135314	white	Category
Pre-cue	0.110155	white	Category
Pre-cue	0.108637	white	Category
Pre-cue	-0.0636862	white	Category
Pre-cue	-0.0500505	white	Category
Pre-cue	0.0690716	white	Category
Pre-cue	0.109315	white	Category
Pre-cue	0.180709	white	Category
Pre-cue	-0.272084	white	Category
Pre-cue	0.0690223	white	Category
Pre-cue	0.140533	white	Category
Pre-cue	-0.0215054	white	Category
Pre-cue	0.0691628	white	Category
Pre-cue	0.093041	white	Category
Pre-cue	-0.00434629	white	Category
Pre-cue	0.053568	white	Category
Pre-cue	-0.0437318	white	Category
Pre-cue	-0.0602782	white	Category
Pre-cue	0.0357338	white	Category
Pre-cue	0.178913	white	Category
Pre-cue	0.16571	white	Category
Pre-cue	-0.227166	white	Category
Pre-cue	0.122025	white	Category
Pre-cue	0.12896	white	Category
Pre-cue	-0.00826692	white	Category
Pre-cue	0.138173	white	Category
Pre-cue	0.0145092	white	Category
Pre-cue	-0.031098	white	Category
Pre-cue	0.221859	white	Category
Pre-cue	0.10586	white	Category
Pre-cue	0.00040441	white	Category
Pre-cue	0.107487	white	Category
Pre-cue	0.221612	white	Category
Pre-cue	-0.233255	white	Category
Pre-cue	0.0433967	white	Category
Pre-cue	0.24105	white	Category
Pre-cue	0.188914	orange	Contra*
Pre-cue	-0.39607	Blue	Ipsi*
Post-cue	0.238628	gray	Other Cell
Post-cue	-0.225795	gray	Other Cell
Post-cue	-0.0246946	gray	Other Cell
Post-cue	0.135093	gray	Other Cell
Post-cue	0.0234809	gray	Other Cell
Post-cue	-0.354919	gray	Other Cell
Post-cue	0.0685735	gray	Other Cell
Post-cue	-0.00647668	gray	Other Cell
Post-cue	0.485714	gray	Other Cell
Post-cue	-0.037487	gray	Other Cell
Post-cue	-0.412668	gray	Other Cell
Post-cue	-0.430708	gray	Other Cell
Post-cue	0.311663	gray	Other Cell
Post-cue	-0.169492	gray	Other Cell
Post-cue	0.2013	gray	Other Cell
Post-cue	0.34926	gray	Other Cell
Post-cue	-0.108668	gray	Other Cell
Post-cue	-0.16157	gray	Other Cell
Post-cue	0.190065	gray	Other Cell
Post-cue	-0.455203	gray	Other Cell
Post-cue	-0.115926	gray	Other Cell
Post-cue	0.454276	gray	Other Cell
Post-cue	-0.078534	gray	Other Cell
Post-cue	-0.264957	gray	Other Cell
Post-cue	-0.551604	gray	Other Cell
Post-cue	0.188256	gray	Other Cell
Post-cue	-0.0365832	gray	Other Cell
Post-cue	-0.193857	gray	Other Cell
Post-cue	-0.23195	gray	Other Cell
Post-cue	-0.329717	gray	Other Cell
Post-cue	0.0588235	gray	Other Cell
Post-cue	-0.0603448	gray	Other Cell
Post-cue	-0.316623	gray	Other Cell
Post-cue	0.0167812	gray	Other Cell
Post-cue	-0.316103	gray	Other Cell
Post-cue	0.052715	gray	Other Cell
Post-cue	0.277693	gray	Other Cell
Post-cue	0.191929	gray	Other Cell
Post-cue	0.344745	gray	Other Cell
Post-cue	-0.433962	gray	Other Cell
Post-cue	0.113352	gray	Other Cell
Post-cue	0.0412861	gray	Other Cell
Post-cue	-0.121999	gray	Other Cell
Post-cue	-0.521129	gray	Other Cell
Post-cue	-0.5625	gray	Other Cell
Post-cue	-0.239895	gray	Other Cell
Post-cue	-0.0626113	gray	Other Cell
Post-cue	0.0045585	gray	Other Cell
Post-cue	-0.43044	gray	Other Cell
Post-cue	-0.0149471	gray	Other Cell
Post-cue	-0.0575286	gray	Other Cell
Post-cue	-0.572198	gray	Other Cell
Post-cue	-0.374898	gray	Other Cell
Post-cue	-0.884942	gray	Other Cell
Post-cue	0.0144783	gray	Other Cell
Post-cue	0.202032	gray	Other Cell
Post-cue	0.201224	gray	Other Cell
Post-cue	-0.0407806	gray	Other Cell
Post-cue	0.0456432	gray	Other Cell
Post-cue	-0.0145643	gray	Other Cell
Post-cue	-0.410612	gray	Other Cell
Post-cue	-0.612591	gray	Other Cell
Post-cue	0.40432	gray	Other Cell
Post-cue	0.526169	gray	Other Cell
Post-cue	-0.0134998	gray	Other Cell
Post-cue	-0.137773	gray	Other Cell
Post-cue	0.100625	gray	Other Cell
Post-cue	0.0129096	gray	Other Cell
Post-cue	0.387691	gray	Other Cell
Post-cue	0.0591536	gray	Other Cell
Post-cue	0.607121	gray	Other Cell
Post-cue	0.0792227	gray	Other Cell
Post-cue	0.328764	gray	Other Cell
Post-cue	-0.104566	gray	Other Cell
Post-cue	0.0258519	gray	Other Cell
Post-cue	-0.0469693	gray	Other Cell
Post-cue	-0.383823	gray	Other Cell
Post-cue	-0.455492	gray	Other Cell
Post-cue	-0.138284	gray	Other Cell
Post-cue	-0.067676	gray	Other Cell
Post-cue	-0.243692	gray	Other Cell
Post-cue	-0.00620068	gray	Other Cell
Post-cue	-0.0887386	gray	Other Cell
Post-cue	-0.109884	gray	Other Cell
Post-cue	-0.251753	gray	Other Cell
Post-cue	-0.00266944	gray	Other Cell
Post-cue	0.0163934	gray	Other Cell
Post-cue	-0.0720362	gray	Other Cell
Post-cue	-0.234971	gray	Other Cell
Post-cue	-0.222985	gray	Other Cell
Post-cue	0.268332	gray	Other Cell
Post-cue	0.148837	gray	Other Cell
Post-cue	-0.178996	gray	Other Cell
Post-cue	0.0590035	gray	Other Cell
Post-cue	-0.295945	gray	Other Cell
Post-cue	-0.0130039	gray	Other Cell
Post-cue	-0.210833	gray	Other Cell
Post-cue	0.138264	gray	Other Cell
Post-cue	-0.114668	gray	Other Cell
Post-cue	0.308524	gray	Other Cell
Post-cue	0.306209	gray	Other Cell
Post-cue	0.300942	gray	Other Cell
Post-cue	-0.303664	gray	Other Cell
Post-cue	0.46563	gray	Other Cell
Post-cue	0.170532	gray	Other Cell
Post-cue	0.0936137	gray	Other Cell
Post-cue	0.121718	gray	Other Cell
Post-cue	-0.102801	gray	Other Cell
Post-cue	0.768707	gray	Other Cell
Post-cue	0.00787861	gray	Other Cell
Post-cue	-0.296481	gray	Other Cell
Post-cue	-0.270358	gray	Other Cell
Post-cue	0.0984743	gray	Other Cell
Post-cue	-0.203445	gray	Other Cell
Post-cue	-0.128554	gray	Other Cell
Post-cue	0.0752351	gray	Other Cell
Post-cue	-0.0114282	gray	Other Cell
Post-cue	-0.348894	gray	Other Cell
Post-cue	-0.153605	gray	Other Cell
Post-cue	-0.529735	gray	Other Cell
Post-cue	0.0764071	gray	Other Cell
Post-cue	0.16001	gray	Other Cell
Post-cue	-0.0162532	gray	Other Cell
Post-cue	0.0378175	gray	Other Cell
Post-cue	-0.402099	gray	Other Cell
Post-cue	0.0589327	gray	Other Cell
Post-cue	0.127412	gray	Other Cell
Post-cue	0.268951	gray	Other Cell
Post-cue	0.0324376	gray	Other Cell
Post-cue	0.124311	gray	Other Cell
Post-cue	-0.244619	gray	Other Cell
Post-cue	-0.253615	gray	Other Cell
Post-cue	0.106869	gray	Other Cell
Post-cue	0.251561	gray	Other Cell
Post-cue	0.119953	gray	Other Cell
Post-cue	-0.122166	gray	Other Cell
Post-cue	0.050578	gray	Other Cell
Post-cue	0.0741097	gray	Other Cell
Post-cue	-0.699003	gray	Other Cell
Post-cue	-0.361243	gray	Other Cell
Post-cue	-0.275171	gray	Other Cell
Post-cue	0.511673	gray	Other Cell
Post-cue	0.0184709	gray	Other Cell
Post-cue	0.107783	gray	Other Cell
Post-cue	-0.119387	gray	Other Cell
Post-cue	0.30705	gray	Other Cell
Post-cue	-0.11714	gray	Other Cell
Post-cue	0.185056	gray	Other Cell
Post-cue	0.714894	gray	Other Cell
Post-cue	0.203894	gray	Other Cell
Post-cue	-0.0251451	gray	Other Cell
Post-cue	0.0315355	white	Category
Post-cue	0.16972	white	Category
Post-cue	0.151289	white	Category
Post-cue	-0.066504	white	Category
Post-cue	-0.404751	white	Category
Post-cue	0.334384	white	Category
Post-cue	0.571578	white	Category
Post-cue	-0.16463	white	Category
Post-cue	-0.200807	white	Category
Post-cue	-0.194444	white	Category
Post-cue	-0.0324527	white	Category
Post-cue	-0.153219	white	Category
Post-cue	-0.194245	white	Category
Post-cue	-0.0292018	white	Category
Post-cue	-0.146946	white	Category
Post-cue	-0.0644911	white	Category
Post-cue	0.0424628	white	Category
Post-cue	0.355681	white	Category
Post-cue	0.0689136	white	Category
Post-cue	0.054471	white	Category
Post-cue	-0.0166657	white	Category
Post-cue	-0.12566	white	Category
Post-cue	-0.143997	white	Category
Post-cue	0.144486	white	Category
Post-cue	0.139676	white	Category
Post-cue	-0.0723101	white	Category
Post-cue	0.0207412	white	Category
Post-cue	-0.0473613	white	Category
Post-cue	-0.193308	white	Category
Post-cue	-0.0306266	white	Category
Post-cue	-0.12462	white	Category
Post-cue	-0.149445	white	Category
Post-cue	-0.123003	white	Category
Post-cue	0.171329	white	Category
Post-cue	-0.033117	white	Category
Post-cue	-0.177861	white	Category
Post-cue	-0.278689	white	Category
Post-cue	-0.080353	white	Category
Post-cue	-0.0636132	white	Category
Post-cue	0.0258277	white	Category
Post-cue	-0.176735	white	Category
Post-cue	-0.339904	white	Category
Post-cue	0.654476	Orange	Contra*
Post-cue	0.425945	Orange	Contra*
Post-cue	0.28696	Orange	Contra*
Post-cue	0.923764	Orange	Contra*
Post-cue	0.154064	Orange	Contra*
Post-cue	0.652717	Orange	Contra*
Post-cue	0.121522	Orange	Contra*
Post-cue	0.250107	Orange	Contra*
Post-cue	0.304124	Orange	Contra*
Post-cue	0.678631	Orange	Contra*
Post-cue	0.386559	Orange	Contra*
Post-cue	0.227174	Orange	Contra*
Post-cue	-0.563115	Blue	Ipsi*
Post-cue	-0.261339	Blue	Ipsi*
Post-cue	-0.414311	Blue	Ipsi*
Post-cue	-0.639372	Blue	Ipsi*
Post-cue	-0.368421	Blue	Ipsi*
Post-cue	-0.510906	Blue	Ipsi*
Post-cue	-0.559303	Blue	Ipsi*
Post-cue	-0.652895	Blue	Ipsi*
Post-cue	-0.308525	Blue	Ipsi*
Post-cue	-0.522043	Blue	Ipsi*
Post-cue	-0.591396	Blue	Ipsi*
Post-cue	-0.814055	Blue	Ipsi*
Post-cue	-0.265953	Blue	Ipsi*
Post-cue	-0.706111	Blue	Ipsi*
Post-cue	-0.485638	Blue	Ipsi*
Post-cue	-0.666817	Blue	Ipsi*
Post-cue	-0.548365	Blue	Ipsi*
Post-cue	-0.150615	Blue	Ipsi*
Post-cue	-0.546014	Blue	Ipsi*
Post-cue	-0.790332	Blue	Ipsi*
Post-cue	-0.662519	Blue	Ipsi*
Post-cue	-0.47091	Blue	Ipsi*
Visual	-0.277899	gray	Other Cell
Visual	0.125056	gray	Other Cell
Visual	-0.297217	gray	Other Cell
Visual	-0.127727	gray	Other Cell
Visual	0.0971476	gray	Other Cell
Visual	0.0752023	gray	Other Cell
Visual	0.212161	gray	Other Cell
Visual	-0.0184505	gray	Other Cell
Visual	-0.177636	gray	Other Cell
Visual	0.180275	gray	Other Cell
Visual	-0.0712118	gray	Other Cell
Visual	0.515764	gray	Other Cell
Visual	-0.138028	gray	Other Cell
Visual	-0.100917	gray	Other Cell
Visual	-0.475936	gray	Other Cell
Visual	0.000912497	gray	Other Cell
Visual	0.123139	gray	Other Cell
Visual	0.252967	gray	Other Cell
Visual	-0.161089	gray	Other Cell
Visual	0.228092	gray	Other Cell
Visual	-0.268805	gray	Other Cell
Visual	-0.0715215	gray	Other Cell
Visual	0.177945	gray	Other Cell
Visual	-0.422904	gray	Other Cell
Visual	0.438475	gray	Other Cell
Visual	0.0465283	gray	Other Cell
Visual	-0.386645	gray	Other Cell
Visual	-0.348419	gray	Other Cell
Visual	-0.182555	gray	Other Cell
Visual	-0.336756	gray	Other Cell
Visual	0.168659	gray	Other Cell
Visual	0.113924	gray	Other Cell
Visual	0.00130314	gray	Other Cell
Visual	0.197183	gray	Other Cell
Visual	0.186207	gray	Other Cell
Visual	0.216036	gray	Other Cell
Visual	-0.196721	gray	Other Cell
Visual	-0.176672	gray	Other Cell
Visual	-0.134503	gray	Other Cell
Visual	-0.0358675	gray	Other Cell
Visual	-0.372653	gray	Other Cell
Visual	-0.0125738	gray	Other Cell
Visual	-0.0467382	gray	Other Cell
Visual	0.0243902	gray	Other Cell
Visual	0.0179775	gray	Other Cell
Visual	-0.177848	gray	Other Cell
Visual	-0.0854189	gray	Other Cell
Visual	-0.206683	gray	Other Cell
Visual	-0.490231	gray	Other Cell
Visual	0.0726901	gray	Other Cell
Visual	0.235467	gray	Other Cell
Visual	0.30014	gray	Other Cell
Visual	0.111288	gray	Other Cell
Visual	0.652632	gray	Other Cell
Visual	0.225697	gray	Other Cell
Visual	0.00616523	gray	Other Cell
Visual	0.147287	gray	Other Cell
Visual	0.015025	gray	Other Cell
Visual	0.0654439	gray	Other Cell
Visual	-0.298181	gray	Other Cell
Visual	-0.119393	gray	Other Cell
Visual	0.00211401	gray	Other Cell
Visual	-0.253678	gray	Other Cell
Visual	0.0960541	gray	Other Cell
Visual	0.323015	gray	Other Cell
Visual	-0.126689	gray	Other Cell
Visual	-0.0224591	gray	Other Cell
Visual	0.179603	gray	Other Cell
Visual	0.0395545	gray	Other Cell
Visual	0.00486348	gray	Other Cell
Visual	0.0873018	gray	Other Cell
Visual	-0.11723	gray	Other Cell
Visual	-0.345715	gray	Other Cell
Visual	0.171831	gray	Other Cell
Visual	-0.170497	gray	Other Cell
Visual	0.166157	gray	Other Cell
Visual	-0.212926	gray	Other Cell
Visual	0.087174	gray	Other Cell
Visual	-0.0258824	gray	Other Cell
Visual	-0.00314575	gray	Other Cell
Visual	0.0805622	gray	Other Cell
Visual	-0.315289	gray	Other Cell
Visual	-0.0554447	gray	Other Cell
Visual	-0.359606	gray	Other Cell
Visual	-0.037594	gray	Other Cell
Visual	-0.0876411	gray	Other Cell
Visual	-0.0866397	gray	Other Cell
Visual	-0.0271903	gray	Other Cell
Visual	-0.0947368	gray	Other Cell
Visual	0.168471	gray	Other Cell
Visual	0.456346	gray	Other Cell
Visual	-0.0235849	gray	Other Cell
Visual	-0.195315	gray	Other Cell
Visual	-0.136539	gray	Other Cell
Visual	-0.30382	gray	Other Cell
Visual	0.114187	gray	Other Cell
Visual	-0.109168	gray	Other Cell
Visual	-0.233673	gray	Other Cell
Visual	0.537135	gray	Other Cell
Visual	0.394369	gray	Other Cell
Visual	0.403789	gray	Other Cell
Visual	-0.0465167	gray	Other Cell
Visual	0.0957212	gray	Other Cell
Visual	-0.0241514	gray	Other Cell
Visual	0.259941	gray	Other Cell
Visual	-0.0265174	gray	Other Cell
Visual	0.303809	gray	Other Cell
Visual	0.233545	gray	Other Cell
Visual	-0.160915	gray	Other Cell
Visual	-0.0526316	gray	Other Cell
Visual	0.215156	gray	Other Cell
Visual	0.213356	gray	Other Cell
Visual	0.339559	gray	Other Cell
Visual	-0.0624327	gray	Other Cell
Visual	-0.260937	gray	Other Cell
Visual	0.0835031	gray	Other Cell
Visual	0.175	gray	Other Cell
Visual	0.535872	gray	Other Cell
Visual	-0.017048	gray	Other Cell
Visual	0.159504	gray	Other Cell
Visual	-0.762238	gray	Other Cell
Visual	0.159974	gray	Other Cell
Visual	0.099561	gray	Other Cell
Visual	0.525877	gray	Other Cell
Visual	0.106667	gray	Other Cell
Visual	-0.0153778	gray	Other Cell
Visual	-0.00901053	gray	Other Cell
Visual	-0.555556	gray	Other Cell
Visual	-0.148352	gray	Other Cell
Visual	-0.00964735	gray	Other Cell
Visual	0.0522988	gray	Other Cell
Visual	-0.010989	gray	Other Cell
Visual	-0.227053	gray	Other Cell
Visual	-0.0423257	gray	Other Cell
Visual	-0.302307	gray	Other Cell
Visual	0.237298	gray	Other Cell
Visual	0.0552768	gray	Other Cell
Visual	-0.118665	gray	Other Cell
Visual	0.4451	gray	Other Cell
Visual	0.172826	gray	Other Cell
Visual	0.112218	gray	Other Cell
Visual	-0.101805	gray	Other Cell
Visual	0.106568	gray	Other Cell
Visual	-0.210526	gray	Other Cell
Visual	-0.213915	gray	Other Cell
Visual	-0.0426719	gray	Other Cell
Visual	-0.0994138	gray	Other Cell
Visual	-0.0981492	gray	Other Cell
Visual	-0.0879762	gray	Other Cell
Visual	-0.33982	gray	Other Cell
Visual	0.105769	gray	Other Cell
Visual	-0.502161	gray	Other Cell
Visual	-0.277788	gray	Other Cell
Visual	-0.428958	gray	Other Cell
Visual	0.124032	gray	Other Cell
Visual	-0.120861	gray	Other Cell
Visual	-0.110148	gray	Other Cell
Visual	-0.194309	white	Category
Visual	-0.0696902	white	Category
Visual	0.112306	white	Category
Visual	-0.756563	white	Category
Visual	0.161102	white	Category
Visual	0.147167	white	Category
Visual	-0.125271	white	Category
Visual	0.109375	white	Category
Visual	0.360546	white	Category
Visual	0.00836803	white	Category
Visual	-0.343201	white	Category
Visual	0.106779	white	Category
Visual	0.127156	white	Category
Visual	0.349656	white	Category
Visual	-0.034789	white	Category
Visual	0.16798	white	Category
Visual	-0.00589161	white	Category
Visual	-0.834711	white	Category
Visual	0.069718	white	Category
Visual	-0.0839695	white	Category
Visual	-0.0996987	white	Category
Visual	0.252976	white	Category
Visual	-0.212619	white	Category
Visual	0.00546966	white	Category
Visual	0.174815	white	Category
Visual	0.183533	white	Category
Visual	-0.144252	white	Category
Visual	-0.0784153	white	Category
Visual	-0.111277	white	Category
Visual	-0.0552017	white	Category
Visual	0.354616	white	Category
Visual	0.192547	white	Category
Visual	0.000943778	white	Category
Visual	-0.103481	white	Category
Visual	-0.551744	white	Category
Visual	-0.0119277	white	Category
Visual	0.0784155	white	Category
Visual	-0.032207	white	Category
Visual	-0.0882353	white	Category
Visual	-0.00852338	white	Category
Visual	-0.0234511	white	Category
Visual	0.508652	Orange	Contra*
Visual	0.31293	Orange	Contra*
Visual	0.343245	Orange	Contra*
Visual	0.308123	Orange	Contra*
Visual	0.401708	Orange	Contra*
Visual	0.336919	Orange	Contra*
Visual	0.333329	Orange	Contra*
Visual	0.249507	Orange	Contra*
Visual	-0.736445	Blue	Ipsi*
Visual	-0.870043	Blue	Ipsi*
Visual	-0.354311	Blue	Ipsi*
Visual	-0.550597	Blue	Ipsi*
Visual	-0.397737	Blue	Ipsi*
Visual	-0.65741	Blue	Ipsi*
Visual	-0.607443	Blue	Ipsi*
Visual	-0.460711	Blue	Ipsi*
Visual	-0.232887	Blue	Ipsi*
Visual	-0.336675	Blue	Ipsi*
Visual	-0.477451	Blue	Ipsi*
Visual	-0.684629	Blue	Ipsi*
Visual	-0.121763	Blue	Ipsi*
Visual	-0.231649	Blue	Ipsi*
Visual	-0.276641	Blue	Ipsi*
Visual	-0.219648	Blue	Ipsi*
Visual	-0.61537	Blue	Ipsi*
Visual	-0.120811	Blue	Ipsi*
Visual	-0.490023	Blue	Ipsi*
Visual	-0.457139	Blue	Ipsi*
Visual	-0.343002	Blue	Ipsi*
Delay	-0.252367	gray	Other Cell
Delay	0.243418	gray	Other Cell
Delay	-0.121851	gray	Other Cell
Delay	-0.0627421	gray	Other Cell
Delay	-0.084091	gray	Other Cell
Delay	-0.0571412	gray	Other Cell
Delay	0.0777289	gray	Other Cell
Delay	0.0804867	gray	Other Cell
Delay	-0.276544	gray	Other Cell
Delay	0.307428	gray	Other Cell
Delay	-0.0898164	gray	Other Cell
Delay	-0.0764066	gray	Other Cell
Delay	-0.53566	gray	Other Cell
Delay	-0.206568	gray	Other Cell
Delay	-0.0423453	gray	Other Cell
Delay	-0.597371	gray	Other Cell
Delay	0.234181	gray	Other Cell
Delay	0.253673	gray	Other Cell
Delay	0.267282	gray	Other Cell
Delay	0.192982	gray	Other Cell
Delay	0.183968	gray	Other Cell
Delay	0.256997	gray	Other Cell
Delay	-0.623978	gray	Other Cell
Delay	-0.546068	gray	Other Cell
Delay	-0.330439	gray	Other Cell
Delay	-0.513803	gray	Other Cell
Delay	-0.0774333	gray	Other Cell
Delay	-0.192333	gray	Other Cell
Delay	-0.227528	gray	Other Cell
Delay	0.0121951	gray	Other Cell
Delay	-0.234021	gray	Other Cell
Delay	-0.311242	gray	Other Cell
Delay	-0.199133	gray	Other Cell
Delay	-0.0746469	gray	Other Cell
Delay	-0.274157	gray	Other Cell
Delay	0.227774	gray	Other Cell
Delay	-0.0162242	gray	Other Cell
Delay	-0.194154	gray	Other Cell
Delay	-0.125439	gray	Other Cell
Delay	0.518519	gray	Other Cell
Delay	0.0517241	gray	Other Cell
Delay	-0.154908	gray	Other Cell
Delay	0.0995066	gray	Other Cell
Delay	-0.17918	gray	Other Cell
Delay	0.0884576	gray	Other Cell
Delay	-0.00180338	gray	Other Cell
Delay	-0.227929	gray	Other Cell
Delay	-0.0300169	gray	Other Cell
Delay	-0.105325	gray	Other Cell
Delay	0.161541	gray	Other Cell
Delay	0.346281	gray	Other Cell
Delay	0.0637928	gray	Other Cell
Delay	0.0449827	gray	Other Cell
Delay	-0.222443	gray	Other Cell
Delay	-0.0518492	gray	Other Cell
Delay	-0.511278	gray	Other Cell
Delay	0.284236	gray	Other Cell
Delay	0.189728	gray	Other Cell
Delay	0.187586	gray	Other Cell
Delay	-0.69126	gray	Other Cell
Delay	-0.112309	gray	Other Cell
Delay	-0.0609172	gray	Other Cell
Delay	-0.159156	gray	Other Cell
Delay	0.274201	gray	Other Cell
Delay	0.119617	gray	Other Cell
Delay	0.209184	gray	Other Cell
Delay	0.0750424	gray	Other Cell
Delay	-0.627339	gray	Other Cell
Delay	-0.0762053	gray	Other Cell
Delay	0.391434	gray	Other Cell
Delay	0.322465	gray	Other Cell
Delay	0.415294	gray	Other Cell
Delay	0.330483	gray	Other Cell
Delay	0.0844698	gray	Other Cell
Delay	0.391304	gray	Other Cell
Delay	0.137615	gray	Other Cell
Delay	0.373848	gray	Other Cell
Delay	-0.258035	gray	Other Cell
Delay	0.103626	gray	Other Cell
Delay	-0.298246	gray	Other Cell
Delay	0.111492	gray	Other Cell
Delay	-0.0663318	gray	Other Cell
Delay	-0.297357	gray	Other Cell
Delay	0.016466	gray	Other Cell
Delay	0.0226581	gray	Other Cell
Delay	-0.132935	gray	Other Cell
Delay	0.110084	gray	Other Cell
Delay	0.137771	gray	Other Cell
Delay	0.00487891	gray	Other Cell
Delay	-0.335916	gray	Other Cell
Delay	0.0434783	gray	Other Cell
Delay	-0.167215	gray	Other Cell
Delay	0.227187	gray	Other Cell
Delay	0.197797	gray	Other Cell
Delay	0.160418	gray	Other Cell
Delay	-0.241812	gray	Other Cell
Delay	0.0549968	gray	Other Cell
Delay	-0.245896	gray	Other Cell
Delay	0.14285	gray	Other Cell
Delay	0.0011746	gray	Other Cell
Delay	0.0185518	gray	Other Cell
Delay	-0.338582	gray	Other Cell
Delay	-0.324741	gray	Other Cell
Delay	-0.0510471	gray	Other Cell
Delay	-0.452632	gray	Other Cell
Delay	0.207947	gray	Other Cell
Delay	-0.0149588	gray	Other Cell
Delay	-0.216241	gray	Other Cell
Delay	0.0599085	gray	Other Cell
Delay	-0.573559	gray	Other Cell
Delay	-0.0442694	gray	Other Cell
Delay	0.215863	gray	Other Cell
Delay	0.372663	gray	Other Cell
Delay	0.282361	gray	Other Cell
Delay	0.326923	gray	Other Cell
Delay	-0.692863	gray	Other Cell
Delay	0.215363	gray	Other Cell
Delay	-0.258073	gray	Other Cell
Delay	0.264866	gray	Other Cell
Delay	-0.118785	gray	Other Cell
Delay	-0.270777	gray	Other Cell
Delay	0.193451	gray	Other Cell
Delay	-0.185596	gray	Other Cell
Delay	-0.144158	gray	Other Cell
Delay	-0.103266	gray	Other Cell
Delay	-0.143107	gray	Other Cell
Delay	-0.0159212	gray	Other Cell
Delay	0.0839161	gray	Other Cell
Delay	0.0242086	gray	Other Cell
Delay	-0.213364	gray	Other Cell
Delay	-0.481481	gray	Other Cell
Delay	0.133082	gray	Other Cell
Delay	-0.121869	gray	Other Cell
Delay	0.113964	gray	Other Cell
Delay	-0.265803	gray	Other Cell
Delay	-0.0948775	gray	Other Cell
Delay	-0.0988272	gray	Other Cell
Delay	0.00864071	gray	Other Cell
Delay	-0.194084	gray	Other Cell
Delay	0.008046	gray	Other Cell
Delay	0.134021	gray	Other Cell
Delay	-0.215605	gray	Other Cell
Delay	-0.338053	gray	Other Cell
Delay	0.365093	gray	Other Cell
Delay	-0.0436201	gray	Other Cell
Delay	0.161529	gray	Other Cell
Delay	0.164627	gray	Other Cell
Delay	-0.0633983	gray	Other Cell
Delay	-0.208443	gray	Other Cell
Delay	-0.509367	gray	Other Cell
Delay	0.132176	gray	Other Cell
Delay	0.124651	gray	Other Cell
Delay	-0.0451888	gray	Other Cell
Delay	-0.501272	gray	Other Cell
Delay	-0.105607	gray	Other Cell
Delay	-0.114036	gray	Other Cell
Delay	0.136774	gray	Other Cell
Delay	0.0373251	gray	Other Cell
Delay	0.317424	gray	Other Cell
Delay	0.0827244	gray	Other Cell
Delay	-0.406122	gray	Other Cell
Delay	0.0288269	gray	Other Cell
Delay	-0.0226231	gray	Other Cell
Delay	0.383676	gray	Other Cell
Delay	0.324368	gray	Other Cell
Delay	0.147981	gray	Other Cell
Delay	-0.0252231	gray	Other Cell
Delay	0.188804	gray	Other Cell
Delay	0.127668	gray	Other Cell
Delay	-0.349585	gray	Other Cell
Delay	-0.143534	gray	Other Cell
Delay	0.0179054	gray	Other Cell
Delay	-0.0381146	gray	Other Cell
Delay	-0.0664702	gray	Other Cell
Delay	-0.199037	gray	Other Cell
Delay	-0.66272	gray	Other Cell
Delay	0.0302574	gray	Other Cell
Delay	0.262016	gray	Other Cell
Delay	-0.106163	gray	Other Cell
Delay	0.0380957	gray	Other Cell
Delay	-0.107498	gray	Other Cell
Delay	-0.026491	gray	Other Cell
Delay	0.24568	gray	Other Cell
Delay	-0.399687	gray	Other Cell
Delay	0.251185	gray	Other Cell
Delay	0.0511478	gray	Other Cell
Delay	-0.0208817	gray	Other Cell
Delay	0.0983158	gray	Other Cell
Delay	0.115262	gray	Other Cell
Delay	0.538249	gray	Other Cell
Delay	-0.180617	gray	Other Cell
Delay	-0.117809	gray	Other Cell
Delay	0.166443	gray	Other Cell
Delay	-0.0685484	gray	Other Cell
Delay	0.12967	white	Category
Delay	0.0335255	white	Category
Delay	0.135334	white	Category
Delay	-0.540844	white	Category
Delay	0.0831175	white	Category
Delay	0.058964	white	Category
Delay	0.152365	white	Category
Delay	-0.121336	white	Category
Delay	0.256692	white	Category
Delay	-0.227702	white	Category
Delay	0.0431157	white	Category
Delay	0.135713	white	Category
Delay	0.0431739	white	Category
Delay	0.0499058	white	Category
Delay	-0.0557621	white	Category
Delay	-0.0705265	white	Category
Delay	0.215034	white	Category
Delay	0.28729	white	Category
Delay	-0.139574	white	Category
Delay	-0.0217905	white	Category
Delay	-0.0925779	white	Category
Delay	-0.0103757	white	Category
Delay	0.015004	white	Category
Delay	-0.255319	white	Category
Delay	0.0165635	white	Category
Delay	0.525206	Orange	Contra*
Delay	0.381141	Orange	Contra*
Delay	0.737669	Orange	Contra*
Delay	0.290828	Orange	Contra*
Delay	0.187769	Orange	Contra*
Delay	0.379666	Orange	Contra*
Delay	-0.642557	Blue	Ipsi*
Delay	-0.396806	Blue	Ipsi*

## Sheet: Fig3B
# Neuron	AMI 2 patches	Side Mod. Index	AMI< p<0.05
1	-0.870043	1	Both	Magenta
2	-0.354311	0.327949	Both	Magenta
3	0.127156	0.533384	Both	Magenta
4	-0.684629	0.334285	Both	Magenta
5	-0.121763	0.250399	Both	Magenta
6	-0.231649	-0.206679	Both	Magenta
7	0.343245	0.227273	Both	Magenta
8	-0.551744	-0.749441	Both	Magenta
9	0.308123	0.634738	Both	Magenta
10	0.401708	0.339815	Both	Magenta
11	0.336919	0.389474	Both	Magenta
12	-0.219648	-0.423077	Both	Magenta
13	-0.61537	-0.627907	Both	Magenta
14	-0.194309	0.187817	Two*	Green
15	-0.756563	-1	Two*	Green
16	0.508652	-0.154229	Two*	Green
17	-0.736445	0.529412	Two*	Green
18	-0.550597	0.130435	Two*	Green
19	-0.397737	0.270665	Two*	Green
20	-0.343201	0.534247	Two*	Green
21	-0.65741	0.215094	Two*	Green
22	0.31293	-0.119788	Two*	Green
23	-0.607443	0.135945	Two*	Green
24	-0.460711	-0.230769	Two*	Green
25	-0.834711	0.0909091	Two*	Green
26	-0.232887	0.6078	Two*	Green
27	-0.336675	-0.00949094	Two*	Green
28	-0.212619	0.0626186	Two*	Green
29	-0.477451	0.340694	Two*	Green
30	0.174815	-0.141603	Two*	Green
31	0.183533	0.116042	Two*	Green
32	0.354616	0.00311526	Two*	Green
33	-0.103481	-0.263158	Two*	Green
34	-0.276641	0.0634441	Two*	Green
35	0.333329	0.291705	Two*	Green
36	-0.120811	-0.0310559	Two*	Green
37	0.249507	-0.101277	Two*	Green
38	-0.490023	-0.320755	Two*	Green
39	-0.457139	0.0434783	Two*	Green
40	-0.343002	-0.193084	Two*	Green
41	0.112306	0.483001	Single*	Blue
42	0.349656	-0.881356	Single*	Blue
43	0.252976	0.406011	Single*	Blue
44	-0.0552017	0.947331	Single*	Blue
45	0.000943778	0.709845	Single*	Blue
46	-0.0119277	0.595092	Single*	Blue
47	-0.00852338	-0.796407	Single*	Blue
48	-0.0234511	0.597122	Single*	Blue
49	-0.0696902	-0.175992	None	Black
50	0.161102	-0.567036	None	Black
51	0.147167	0.0465116	None	Black
52	-0.125271	0.237395	None	Black
53	0.109375	0.0967742	None	Black
54	0.360546	-0.541284	None	Black
55	0.00836803	0.00553598	None	Black
56	0.106779	0.627907	None	Black
57	-0.034789	-0.176536	None	Black
58	0.16798	0.195876	None	Black
59	-0.00589161	0.232026	None	Black
60	0.069718	0.206835	None	Black
61	-0.0839695	-0.426434	None	Black
62	-0.0996987	-0.0885417	None	Black
63	0.00546966	0.0919447	None	Black
64	-0.144252	0.137931	None	Black
65	-0.0784153	0.0434783	None	Black
66	-0.111277	-0.350754	None	Black
67	0.192547	1	None	Black
68	0.0784155	0.0357608	None	Black
69	-0.032207	0.0847264	None	Black
70	-0.0882353	-1	None	Black

## Sheet: Fig3C
# Neurons	CD - postcue	CD - Visual	MG - visual	Joystick - visual		Legend
1	4	4	4	4		0 : Not task related
2	4	4	4	4		1 : Inhibition
3	4	4	4	2		2 : Neither
4	4	4	3	3		3 : Ipsi*
5	4	4	1	0		3 : Contra*
6	4	4	0	4
7	4	4	0	4
8	4	4	0	0
9	4	3	4	4
10	4	3	4	4
11	4	3	4	4
12	4	3	4	0
13	4	3	0	2
14	4	3	0	2
15	4	3	0	2
16	4	2	4	4
17	4	2	4	4
18	4	2	4	4
19	4	2	4	4
20	4	2	4	4
21	4	2	3	2
22	4	2	2	0
23	4	2	1	1
24	4	2	0	2
25	4	2	0	2
26	4	2	0	0
27	4	2	0	0
28	4	2	0	0
29	4	2	0	0
30	4	2	0	0
31	4	1	0	1
32	4	0	0	1
33	3	4	3	3
34	3	4	3	3
35	3	4	3	0
36	3	4	1	2
37	3	4	0	3
38	3	4	0	2
39	3	4	0	0
40	3	4	0	0
41	3	3	4	0
42	3	3	4	0
43	3	3	4	0
44	3	3	4	0
45	3	3	2	2
46	3	3	2	0
47	3	3	1	3
48	3	3	1	0
49	3	3	1	0
50	3	3	0	2
51	3	3	0	1
52	3	3	0	0
53	3	3	0	0
54	3	2	4	0
55	3	2	2	1
56	3	2	2	0
57	3	2	1	0
58	3	2	1	0
59	3	2	0	2
60	3	2	0	2
61	3	2	0	0
62	3	2	0	0
63	3	2	0	0
64	3	1	1	0
65	3	0	2	0
66	3	0	1	0
67	3	0	0	3
68	3	0	0	3
69	3	0	0	2
70	3	0	0	1
71	3	0	0	0
72	3	0	0	0
73	3	0	0	0
74	3	0	0	0
75	3	0	0	0
76	2	4	3	3
77	2	4	3	0
78	2	4	1	0
79	2	4	0	3
80	2	4	0	2
81	2	4	0	2
82	2	4	0	1
83	2	4	0	0
84	2	3	4	4
85	2	3	3	2
86	2	3	2	2
87	2	3	2	0
88	2	3	0	4
89	2	3	0	2
90	2	3	0	2
91	2	3	0	2
92	2	3	0	1
93	2	2	4	1
94	2	2	4	1
95	2	2	4	0
96	2	2	2	2
97	2	2	2	0
98	2	2	2	0
99	2	2	1	2
100	2	2	1	1
101	2	2	1	0
102	2	2	1	0
103	2	2	0	4
104	2	2	0	3
105	2	2	0	2
106	2	2	0	2
107	2	2	0	2
108	2	2	0	2
109	2	2	0	2
110	2	2	0	1
111	2	2	0	0
112	2	2	0	0
113	2	2	0	0
114	2	2	0	0
115	2	2	0	0
116	2	2	0	0
117	2	2	0	0
118	2	2	0	0
119	2	2	0	0
120	2	1	1	1
121	2	1	0	4
122	2	1	0	0
123	2	1	0	0
124	2	0	4	2
125	2	0	3	0
126	2	0	2	0
127	2	0	0	2
128	2	0	0	0
129	2	0	0	0
130	2	0	0	0
131	2	0	0	0
132	2	0	0	0
133	2	0	0	0
134	2	0	0	0
135	2	0	0	0
136	1	4	0	0
137	1	3	0	0
138	1	2	4	4
139	1	2	4	0
140	1	2	0	1
141	1	2	0	0
142	1	1	1	2
143	1	1	0	3
144	1	0	0	0
145	0	4	0	1
146	0	3	0	0
147	0	2	3	0
148	0	2	2	0
149	0	2	0	3
150	0	2	0	0
151	0	2	0	0
152	0	2	0	0
153	0	2	0	0
154	0	2	0	0
155	0	1	1	1
156	0	1	0	3
157	0	1	0	0
158	0	1	0	0
159	0	0	2	0
160	0	0	0	0

## Sheet: Fig4B
# Neurons	AROC sensory	Detect proba	Selectivity	Color Code
1	0.831071428571429	0.573983739837398	Sensory	blue
2	0.755654761904762	0.556737588652482	Sensory	blue
3	0.777606225296443	0.558006535947712	Sensory	blue
4	0.874285714285714	0.541072021241288	Sensory	blue
5	0.762755102040816	0.509633121541300	Sensory	blue
6	0.792398218829516	0.529359879032258	Sensory	blue
7	0.368941326530612	0.510741971207087	Sensory	blue
8	0.686311000827130	0.497054202670856	Sensory	blue
9	0.281464334705075	0.554294720252167	Sensory	blue
10	0.697039287733183	0.494269552385637	Sensory	blue
11	0.879310344827586	0.567249863313286	Sensory	blue
12	0.753629764065336	0.534390591589451	Sensory	blue
13	0.677528089887641	0.465826023391813	Sensory	blue
14	0.552904901006167	0.792593573446328	Sensorimotor	Green
15	0.470950989938332	0.771936793785311	Sensorimotor	Green
16	0.510038558702300	0.821959868534856	Sensorimotor	Green
17	0.563338345864662	0.788403573190113	Sensorimotor	Green
18	0.473109002013230	0.831552444116925	Sensorimotor	Green
19	0.459649122807018	0.672402597402597	Sensorimotor	Green
20	0.593750000000000	0.846482240437159	Sensorimotor	Green
21	0.568421052631579	0.659330985915493	Sensorimotor	Green
22	0.525775447793796	0.779594617611991	Sensorimotor	Green
23	0.556720547546236	0.750525180264577	Sensorimotor	Green
24	0.524728997289973	0.561724806201550	Sensorimotor	Green
25	0.438466295609153	0.711699695121951	Sensorimotor	Green
26	0.547542735042735	0.672988505747126	Sensorimotor	Green
27	0.516593009240659	0.677708682133461	Sensorimotor	Green
28	0.559046778464254	0.617706237424547	Sensorimotor	Green
29	0.410654827968923	0.694144518272425	Sensorimotor	Green
30	0.556390977443609	0.892924528301887	Sensorimotor	Green
31	0.553531264057580	0.805495123780945	Sensorimotor	Green
32	0.470460199004975	0.721438122121527	Sensorimotor	Green
33	0.474225173940544	0.994377342773844	Sensorimotor	Green
34	0.551535087719298	0.834699453551913	Sensorimotor	Green
35	0.579090909090909	0.590980392156863	Sensorimotor	Green
36	0.417438125826563	0.613202370500439	Sensorimotor	Green
37	0.539900362318841	0.843315158124318	Sensorimotor	Green
38	0.432704727460605	0.862596394464021	Sensorimotor	Green
39	0.559273927392739	0.582699063231850	Sensorimotor	Green
40	0.511812157879574	0.534770797962649	Sensorimotor	Green
41	0.498732300038270	0.712899250282428	Sensorimotor	Green
42	0.595628415300546	0.363464566929134	Motor	Red
43	0.220394736842105	0.928571428571429	Motor	Red
44	0.756578947368421	0.959579180509413	Motor	Red
45	0.670550038197097	0.683125000000000	Motor	Red
46	0.753442585637874	0.654787234042553	Motor	Red
47	0.755805335968379	0.585784313725490	Motor	Red
48	0.212522045855379	0.686591946865919	Motor	Red
49	0.184210526315789	0.731578947368421	Motor	Red
50	0.585393772893773	0.654688513951979	Motor	Red
51	0.732815645671556	0.750429869810857	Motor	Red
52	0.254009163802978	0.581242532855436	Motor	Red
53	0.776014801525006	0.655161806324597	Motor	Red
54	0.738787878787879	0.698938992042440	Motor	Red
55	0.955269607843137	0.718302387267904	Motor	Red
56	0.330024813895782	0.720726234190127	Motor	Red
57	0.357142857142857	0.585625229189586	Motor	Red
58	0.930402930402930	0.652186761229314	Motor	Red
59	0.706373626373626	0.635579450418160	Motor	Red
60	0.957008384749249	0.652827228290387	Motor	Red
61	0.771640363462458	0.628131808278867	Motor	Red
62	0.623085460599334	0.568408062525710	Motor	Red
63	0.662836480514263	0.970850275053815	Motor	Red
64	0.884951456310680	0.602392130561145	Motor	Red
65	0.283573806881243	0.677637043189369	Motor	Red
66	0.638471177944862	0.776172300981461	Motor	Red
67	0.764642944485204	0.584761776218113	Motor	Red
68	0.847187500000000	0.602463153644256	Motor	Red
69	0.847656250000000	0.858418367346939	Motor	Red
70	0.755123846527441	0.947294776119403	Motor	Red
71	0.852777777777778	0.945286195286195	Motor	Red
72	0.373684210526316	0.813456313456313	Motor	Red
73	0.734551396316102	0.671723300970874	Motor	Red
74	0.937282986111111	0.652619871478003	Motor	Red
75	0.524048706240487	0.566318455207344	Neither	Black
76	0.466051417270929	0.568744473916888	Neither	Black
77	0.501876172607880	0.585039893617021	Neither	Black
78	0.554259634888438	0.538784067085954	Neither	Black
79	0.431465517241379	0.600351339481774	Neither	Black
80	0.621082621082621	0.572400388726919	Neither	Black

## Sheet: Fig4D
Side	AROC sensitive	Detect proba
Contra	0.527692	0.335438
Contra	0.773641	0.78345
Contra	0.62766	0.798135
Contra	0.773558	0.786152
Contra	0.699234	0.699379
Contra	0.751524	0.635417
Contra	0.661472	0.760066
Contra	0.700493	0.657297
Contra	0.710739	0.659589
Contra	0.653604	0.703472
Contra	0.460269	0.596296
Contra	0.762987	0.496599
Contra	0.736274	0.864674
Contra	0.761235	0.815784
Contra	0.698015	0.669722
Contra	0.722927	0.651629
Contra	0.696078	0.682158
Contra	0.728878	0.883573
Contra	0.763696	0.863437
Contra	0.567719	0.545889
Contra	0.612048	0.723009
Contra	0.758089	0.743044
Contra	0.736888	0.769474
Contra	0.77697	0.887255
Contra	0.612714	0.686636
Contra	0.547674	0.583624
Contra	0.673333	0.845152
Contra	0.62451	0.473172
Contra	0.722359	0.802083
Contra	0.6196	0.75061
Contra	0.392157	0.54458
Contra	0.377634	0.642248
Contra	0.809913	0.776701
Contra	0.643441	0.803326
Contra	0.53557	0.761009
Contra	0.613889	0.575792
Contra	0.679348	0.520801
Contra	0.57661	0.572154
Contra	0.710897	0.655844
Contra	0.569079	0.662319
Contra	0.599824	0.637885
Contra	0.740234	0.775391
Contra	0.841997	0.982538
Contra	0.666992	0.675191
Contra	0.789716	0.69697
Contra	0.529204	0.640374
Contra	0.583122	0.620562
Contra	0.450422	0.647929
Contra	0.680288	0.726824
Contra	0.596088	0.897414
Contra	0.802899	0.89624
Contra	0.486851	0.471093
Contra	0.627792	0.791005
Contra	0.629996	0.72338
Contra	0.838181	0.991213
Contra	0.597904	0.643939
Contra	0.622881	0.816068
Contra	0.761066	0.84277
Contra	0.677198	0.550742
Contra	0.683546	0.968434
Contra	0.643904	0.523843
Contra	0.644954	0.613927
Contra	0.559901	0.557855
Contra	0.62218	0.639583
Contra	0.569074	0.639205
Contra	0.844569	0.571083
Contra	0.637173	0.77598
Contra	0.660639	0.499325
Contra	0.487793	0.868717
Contra	0.633255	0.647919
Contra	0.539291	0.544219
Contra	0.510373	0.537902
Contra	0.666292	0.746107
Contra	0.506911	0.55822
Contra	0.63602	0.662417
Ipsi	0.527692	0.335438
Ipsi	0.773641	0.78345
Ipsi	0.62766	0.798135
Ipsi	0.973214	1
Ipsi	0.982143	1
Ipsi	0.773558	0.786152
Ipsi	0.699234	0.699379
Ipsi	0.751524	0.635417
Ipsi	0.661472	0.760066
Ipsi	0.700493	0.657297
Ipsi	0.710739	0.659589
Ipsi	0.653604	0.703472
Ipsi	0.460269	0.596296
Ipsi	0.762987	0.496599
Ipsi	0.736274	0.864674
Ipsi	0.761235	0.815784
Ipsi	0.698015	0.669722
Ipsi	0.722927	0.651629
Ipsi	0.696078	0.682158
Ipsi	0.728878	0.883573
Ipsi	0.763696	0.863437
Ipsi	0.567719	0.545889
Ipsi	0.612048	0.723009
Ipsi	0.758089	0.743044
Ipsi	0.736888	0.769474
Ipsi	0.77697	0.887255
Ipsi	0.612714	0.686636
Ipsi	0.547674	0.583624
Ipsi	0.673333	0.845152
Ipsi	0.62451	0.473172
Ipsi	0.722359	0.802083
Ipsi	0.6196	0.75061
Ipsi	0.392157	0.54458
Ipsi	0.377634	0.642248
Ipsi	0.809913	0.776701
Ipsi	0.643441	0.803326
Ipsi	0.53557	0.761009
Ipsi	0.613889	0.575792
Ipsi	0.679348	0.520801
Ipsi	0.57661	0.572154
Ipsi	0.710897	0.655844
Ipsi	0.569079	0.662319
Ipsi	0.599824	0.637885
Ipsi	0.740234	0.775391
Ipsi	0.841997	0.982538
Ipsi	0.666992	0.675191
Ipsi	0.789716	0.69697
Ipsi	0.529204	0.640374
Ipsi	0.583122	0.620562
Ipsi	0.450422	0.647929
Ipsi	0.680288	0.726824
Ipsi	0.596088	0.897414
Ipsi	0.802899	0.89624
Ipsi	0.486851	0.471093
Ipsi	0.627792	0.791005
Ipsi	0.629996	0.72338
Ipsi	0.597904	0.643939
Ipsi	0.622881	0.816068
Ipsi	0.761066	0.84277
Ipsi	0.677198	0.550742
Ipsi	0.683546	0.968434
Ipsi	0.643904	0.523843
Ipsi	0.644954	0.613927
Ipsi	0.559901	0.557855
Ipsi	0.62218	0.639583
Ipsi	0.844569	0.571083
Ipsi	0.637173	0.77598
Ipsi	0.660639	0.499325
Ipsi	0.487793	0.868717
Ipsi	0.633255	0.647919
Ipsi	0.539291	0.544219
Ipsi	0.510373	0.537902
Ipsi	0.666292	0.746107
Ipsi	0.506911	0.55822
Ipsi	0.63602	0.662417

## Sheet: Fig5C
# neurons	Side	p<0.05	Hits (sp/s)	J. trial end	Color	open/filled
1	Contra	0	5.16796	4.80853	orange	open
2	Contra	0	8.2491	8.53956	orange	open
3	Contra	0	2.4649	1.16279	orange	open
4	Contra	0	2.51195	0.959764	orange	open
5	Contra	0	20.3723	24.0135	orange	open
6	Contra	0	7.75194	5.31561	orange	open
7	Contra	0	2.80702	4.23611	orange	open
8	Contra	0	4.79981	3.93602	orange	open
9	Contra	0	7.03537	4.73422	orange	open
10	Contra	0	1.78268	1.39631	orange	open
11	Contra	0	2.42248	0.511117	orange	open
12	Contra	0	2.27273	1.33956	orange	open
13	Contra	0	3.57782	1.5671	orange	open
14	Contra	0	2.10836	2.44468	orange	open
15	Contra	0	11.6705	10.2832	orange	open
16	Contra	0	20.7641	10.8896	orange	open
17	Contra	0	14.5349	8.88929	orange	open
18	Contra	1	28.8255	2.58398	orange	filled
19	Contra	1	3.98671	0.288892	orange	filled
20	Contra	1	8.21336	1.29199	orange	filled
21	Contra	1	6.19631	1.94108	orange	filled
22	Contra	1	13.9308	2.33456	orange	filled
23	Contra	1	18.9897	3.14268	orange	filled
24	Contra	1	8.30565	0.174856	orange	filled
25	Contra	1	14.1568	0.0807624	orange	filled
26	Contra	1	7.70764	2.80546	orange	filled
27	Contra	1	21.9269	8.16722	orange	filled
28	Contra	1	11.6015	1.29199	orange	filled
29	Contra	1	7.28341	0	orange	filled
30	Contra	1	10.7828	0	orange	filled
31	Contra	1	29.3758	5.16796	orange	filled
32	Contra	1	15.37	3.39777	orange	filled
33	Contra	1	26.232	2.82392	orange	filled
34	Contra	1	14.3965	0.92285	orange	filled
35	Contra	1	9.06502	2.54897	orange	filled
36	Contra	1	10.9038	19.819	orange	filled
37	Contra	1	25.5479	2.40096	orange	filled
38	Contra	1	17.861	7.42807	orange	filled
39	Contra	1	10.2501	2.74841	orange	filled
40	Contra	1	25.2737	1.56365	orange	filled
41	Contra	1	9.47256	3.21735	orange	filled
42	Contra	1	2.87503	0.742623	orange	filled
43	Contra	1	64.8982	5.80118	orange	filled
44	Contra	1	3.06865	1.76335	orange	filled
45	Contra	1	27.9674	0.71413	orange	filled
46	Contra	1	18.1063	1.71471	orange	filled
47	Contra	1	33.0011	1.87646	orange	filled
48	Contra	1	7.42894	1.77491	orange	filled
49	Contra	1	4.049	0.819187	orange	filled
50	Contra	1	22.5439	1.31142	orange	filled
51	Contra	1	31.8772	0.339006	orange	filled
52	Contra	1	41.1399	5.5976	orange	filled
53	Contra	1	34.1085	11.6279	orange	filled
54	Contra	1	8.4988	0	orange	filled
55	Contra	1	6.20881	1.92341	orange	filled
56	Contra	1	42.3588	9.649	orange	filled
57	Contra	1	9.75011	1.79956	orange	filled
58	Contra	1	21.4354	1.02599	orange	filled
59	Contra	1	33.0565	7.81346	orange	filled
60	Contra	1	17.0945	1.37679	orange	filled
61	Contra	1	19.2239	14.8547	orange	filled
62	Contra	1	16.145	6.92137	orange	filled
63	Contra	1	25.6552	1.91801	orange	filled
64	Contra	1	14.5072	1.78268	orange	filled
65	Contra	1	5.86281	0.548334	orange	filled
66	Contra	1	14.5524	9.56272	orange	filled
67	Contra	1	26.5781	0.537424	orange	filled
68	Contra	1	14.0421	0.594225	orange	filled
1	Ipsi	0	22.5564	0.276855	Blue	open
2	Ipsi	0	4.049	1.66113	Blue	open
3	Ipsi	0	3.14268	1.70602	Blue	open
4	Ipsi	0	25.5399	24.0694	Blue	open
5	Ipsi	0	3.47148	4.83667	Blue	open
6	Ipsi	0	2.25175	0.492187	Blue	open
7	Ipsi	0	1.26214	0.37037	Blue	open
8	Ipsi	0	8.40336	0.716566	Blue	open
9	Ipsi	0	5.47196	2.01941	Blue	open
10	Ipsi	0	15.5802	15.2824	Blue	open
11	Ipsi	0	11.9601	5.42053	Blue	open
12	Ipsi	0	12.093	8.70661	Blue	open
13	Ipsi	1	20.4144	2.82392	Blue	filled
14	Ipsi	1	6.21118	0.977135	Blue	filled
15	Ipsi	1	11.339	1.36799	Blue	filled
16	Ipsi	1	19.3535	1.55039	Blue	filled
17	Ipsi	1	14.1955	0.0788395	Blue	filled
18	Ipsi	1	6.08658	0.474608	Blue	filled
19	Ipsi	1	5.16137	0.830565	Blue	filled
20	Ipsi	1	6.04542	0.158203	Blue	filled
21	Ipsi	1	31.5342	3.79687	Blue	filled
22	Ipsi	1	15.4914	0.604047	Blue	filled
23	Ipsi	1	8.94976	2.13574	Blue	filled
24	Ipsi	1	5.80156	0.255558	Blue	filled
25	Ipsi	1	10.036	1.1997	Blue	filled
26	Ipsi	1	11.1012	20.3302	Blue	filled
27	Ipsi	1	17.5222	10.1534	Blue	filled
28	Ipsi	1	28.8983	1.44337	Blue	filled
29	Ipsi	1	1.24084	0.703537	Blue	filled
30	Ipsi	1	52.0021	10.6662	Blue	filled
31	Ipsi	1	3.00752	2.76272	Blue	filled
32	Ipsi	1	9.41844	0.234907	Blue	filled
33	Ipsi	1	16.2616	2.97858	Blue	filled
34	Ipsi	1	26.1035	2.43375	Blue	filled
35	Ipsi	1	4.44845	0.771239	Blue	filled
36	Ipsi	1	4.37694	0.934385	Blue	filled
37	Ipsi	1	24.205	0.694203	Blue	filled
38	Ipsi	1	14.7287	0.402698	Blue	filled
39	Ipsi	1	14.3113	9.78221	Blue	filled
40	Ipsi	1	7.3828	0	Blue	filled
41	Ipsi	1	31.4163	9.96678	Blue	filled
42	Ipsi	1	23.746	1.05205	Blue	filled
43	Ipsi	1	10.7602	0.618095	Blue	filled
44	Ipsi	1	32.6631	8.01422	Blue	filled
45	Ipsi	1	23.449	13.9218	Blue	filled
46	Ipsi	1	26.3882	3.04866	Blue	filled
47	Ipsi	1	13.0835	7.67354	Blue	filled
48	Ipsi	1	13.9913	0.55371	Blue	filled

## Sheet: Fig5A
# neurons	Side	p<0.05	Hits (sp/s)	FA (sp/s0	Color	open/filled
1	Contra	0	43.6153	2.58398	orange	open
2	Contra	0	18.6558	0.288892	orange	open
3	Contra	0	28.8255	1.29199	orange	open
4	Contra	0	2.51195	2.33456	orange	open
5	Contra	0	25.5479	3.14268	orange	open
6	Contra	0	33.0011	0.174856	orange	open
7	Contra	0	31.8772	4.80853	orange	open
8	Contra	0	6.20881	0.0807624	orange	open
9	Contra	0	42.3588	2.80546	orange	open
10	Contra	0	21.4354	8.16722	orange	open
11	Contra	0	17.0945	1.29199	orange	open
12	Contra	0	19.2239	0	orange	open
13	Contra	1	14.1568	1.94108	orange	filled
14	Contra	1	14.0421	0	orange	filled
1	Ipsi	0	46.5116	2.82392	Blue	open
2	Ipsi	0	15.9119	0.977135	Blue	open
3	Ipsi	0	20.4144	1.36799	Blue	open
4	Ipsi	0	3.14268	0.276855	Blue	open
5	Ipsi	0	17.5222	0.0788395	Blue	open
6	Ipsi	0	3.47148	0.474608	Blue	open
7	Ipsi	0	52.0021	0.830565	Blue	open
8	Ipsi	0	3.00752	0.158203	Blue	open
9	Ipsi	0	26.1035	3.79687	Blue	open
10	Ipsi	0	14.7287	0.604047	Blue	open
11	Ipsi	0	23.746	2.13574	Blue	open
12	Ipsi	0	23.449	1.66113	Blue	open
13	Ipsi	1	14.1955	1.55039	Blue	filled
14	Ipsi	1	13.9913	0.255558	Blue	filled

## Sheet: Fig5B
# neurons	Side	p<0.05	Hits (sp/s)	FA (sp/s0	Color	open/filled
1	Contra	0	43.6153	2.58398	orange	open
2	Contra	0	18.6558	0.288892	orange	open
3	Contra	0	6.19631	1.29199	orange	open
4	Contra	0	13.9308	1.94108	orange	open
5	Contra	0	18.9897	2.33456	orange	open
6	Contra	0	5.16796	3.14268	orange	open
7	Contra	0	7.70764	4.80853	orange	open
8	Contra	0	21.9269	0.0807624	orange	open
9	Contra	0	11.6015	2.80546	orange	open
10	Contra	0	7.28341	8.16722	orange	open
11	Contra	0	15.37	1.29199	orange	open
12	Contra	0	9.06502	0	orange	open
13	Contra	0	17.861	3.39777	orange	open
14	Contra	0	4.79981	2.82392	orange	open
15	Contra	0	10.2501	1.16279	orange	open
16	Contra	0	1.78268	0.959764	orange	open
17	Contra	0	25.2737	0.92285	orange	open
18	Contra	0	9.47256	24.0135	orange	open
19	Contra	0	2.87503	5.31561	orange	open
20	Contra	0	3.06865	19.819	orange	open
21	Contra	0	27.9674	4.23611	orange	open
22	Contra	0	2.27273	2.40096	orange	open
23	Contra	0	3.57782	7.42807	orange	open
24	Contra	0	2.10836	3.93602	orange	open
25	Contra	0	7.42894	2.74841	orange	open
26	Contra	0	4.049	1.39631	orange	open
27	Contra	0	31.8772	3.21735	orange	open
28	Contra	0	41.1399	0.742623	orange	open
29	Contra	0	8.4988	0.511117	orange	open
30	Contra	0	9.75011	1.76335	orange	open
31	Contra	0	21.4354	0.71413	orange	open
32	Contra	0	14.5349	1.33956	orange	open
33	Contra	0	19.2239	2.44468	orange	open
34	Contra	0	16.145	10.2832	orange	open
35	Contra	0	5.86281	1.71471	orange	open
36	Contra	0	26.5781	1.87646	orange	open
37	Contra	0	14.0421	1.77491	orange	open
38	Contra	1	14.1568	0.174856	orange	filled
39	Contra	1	10.9038	0	orange	filled
40	Contra	1	2.80702	5.16796	orange	filled
41	Contra	1	25.5479	8.53956	orange	filled
42	Contra	1	64.8982	2.54897	orange	filled
43	Contra	1	33.0011	4.73422	orange	filled
44	Contra	1	22.5439	1.56365	orange	filled
45	Contra	1	42.3588	5.80118	orange	filled
46	Contra	1	17.0945	1.5671	orange	filled
1	Ipsi	0	43.7781	2.82392	Blue	open
2	Ipsi	0	20.8167	0.977135	Blue	open
3	Ipsi	0	6.21118	1.36799	Blue	open
4	Ipsi	0	11.339	1.55039	Blue	open
5	Ipsi	0	5.16137	0.0788395	Blue	open
6	Ipsi	0	15.4914	0.474608	Blue	open
7	Ipsi	0	8.94976	0.830565	Blue	open
8	Ipsi	0	5.80156	0.158203	Blue	open
9	Ipsi	0	10.036	3.79687	Blue	open
10	Ipsi	0	17.5222	2.13574	Blue	open
11	Ipsi	0	3.47148	1.66113	Blue	open
12	Ipsi	0	2.25175	0.255558	Blue	open
13	Ipsi	0	1.24084	1.70602	Blue	open
14	Ipsi	0	3.00752	24.0694	Blue	open
15	Ipsi	0	9.41844	20.3302	Blue	open
16	Ipsi	0	1.26214	10.1534	Blue	open
17	Ipsi	0	8.40336	4.83667	Blue	open
18	Ipsi	0	5.47196	0.492187	Blue	open
19	Ipsi	0	4.44845	0.703537	Blue	open
20	Ipsi	0	4.37694	10.6662	Blue	open
21	Ipsi	0	14.7287	0.234907	Blue	open
22	Ipsi	0	23.746	0.716566	Blue	open
23	Ipsi	0	10.7602	2.01941	Blue	open
24	Ipsi	0	23.449	15.2824	Blue	open
25	Ipsi	0	13.9913	2.97858	Blue	open
26	Ipsi	1	14.1955	0.276855	Blue	filled
27	Ipsi	1	11.1012	0.604047	Blue	filled
28	Ipsi	1	52.0021	1.1997	Blue	filled
29	Ipsi	1	26.1035	1.44337	Blue	filled
30	Ipsi	1	24.205	2.76272	Blue	filled
31	Ipsi	1	31.4163	0.37037	Blue	filled

[truncated: 4 more sheets: Fig5D, Fig6A, Fig6B, Fig6C]
